# Supplementary material for: CRISPR/Cas9 Genome Editing vs. Over-Expression for Fluorescent Extracellular Vesicle-Labeling: A Quantitative Analysis
Source: Int J Mol Sci. 2021 Dec 28;23(1):282. doi: 10.3390/ijms23010282 (PMC8745383; doi:10.3390/ijms23010282)
Supplement: Supplementary file 1 [file ijms-23-00282-s001.zip]

Archive with 1 entries (1 files):
- ijms-1506082-supplementary.pdf
